# Supplementary material for: Discovery of Genomic Regions and Candidate Genes Controlling Root Development Using a Recombinant Inbred Line Population in Rapeseed (Brassica napus L.)
Source: Int J Mol Sci. 2022 Apr 26;23(9):4781. doi: 10.3390/ijms23094781 (PMC9102059; doi:10.3390/ijms23094781)
Supplement: Supplementary file 1 [file ijms-23-04781-s001.zip]

Archive with 2 entries (2 files):
- ijms-1680315-supplementary.xls
- List of Figs(S).pdf
